# Supplementary material for: Ecological Network Theory Boosts Land Maxing Benefits for Biodiversity: An Example with Tropical Bee-Plant Interactions
Source: Insects. 2025 Dec 13;16(12):1269. doi: 10.3390/insects16121269 (PMC12733541; doi:10.3390/insects16121269)
Supplement: Supplementary file 1 [file insects-16-01269-s001.zip]

Archive with 1 entries (1 files):
- insects-3964001-supplementary.pdf
